# Supplementary material for: Expression of Concern: The in vitro and in vivo antitumor effects of clotrimazole on oral squamous cell carcinoma
Source: PLoS One. 2020 Apr 14;15(4):e0231686. doi: 10.1371/journal.pone.0231686 (PMC7156038; doi:10.1371/journal.pone.0231686)
Supplement: S2 File — (ZIP) [file pone.0231686.s002.zip]

Archive with 3 entries (3 files):
- Figure5A-CAL27.zip
- Figure5A-UM1.zip
- Figure5B-tissue.zip
